# Supplementary material for: Influence of Prednisolone Treatment on Serum Bile Acid Concentrations in Cats
Source: Vet Sci. 2025 Sep 25;12(10):933. doi: 10.3390/vetsci12100933 (PMC12567590; doi:10.3390/vetsci12100933)
Supplement: Supplementary file 1 [file vetsci-12-00933-s001.zip]

Archive with 1 entries (1 files):
- vetsci-3882371-supplementary.pdf
